# Supplementary material for: Farm-to-fork investigation of an outbreak of Shiga toxin-producing Escherichia coli O157
Source: Microb Genom. 2018 Feb 28;4(3):e000160. doi: 10.1099/mgen.0.000160 (PMC5885012; doi:10.1099/mgen.0.000160)
Supplement: Supplementary File 1 [file mgen-4-160-s001.xls]

## Sheet: Supplementary table
SRA ACCESSION	Outbreak associated	Sample Info	Sex	Report Date	Organism Identified	Phage Type	Serotype	Clonal Complex	VT1	VT2	STX Subtype	EAE	SNP ADDRESS
SRR1981084	N	Human	M	2012-07-20	Escherichia coli	PT 21/28	O157	CC11	-	+	stx2a stx2c	+	4.4.4.718.2366.1107.1997
SRR1981156	N	Human	F	2012-07-20	Escherichia coli	PT 21/28	O157	CC11	-	+	stx2a stx2c	+	4.4.4.718.2366.1107.1261
SRR1981169	N	Human	M	2013-05-14	Escherichia coli	PT 21/28	O157	CC11	-	+	stx2a stx2c	+	4.4.4.718.2366.1294.1760
SRR1981205	N	Human	F	2013-09-12	Escherichia coli	PT 21/28	O157	CC11	-	+	stx2a stx2c	+	4.4.4.718.1880.1924.2080
SRR1981206	N	Human	F	2012-07-24	Escherichia coli	PT 21/28	O157	CC11	-	+	stx2a stx2c	+	4.4.4.718.2366.1107.1261
SRR1981356	N	Human	M	2013-09-23	Escherichia coli	PT 21/28	O157	CC11	-	+	stx2a stx2c	+	4.4.4.718.2366.1004.1158
SRR1981504	N	Human	M	2013-05-17	Escherichia coli	PT 21/28	O157	CC11	-	+	stx2a stx2c	+	4.4.4.718.2366.1294.1760
SRR1981552	N	Human	M	2012-07-19	Escherichia coli	PT 21/28	O157	CC11	-	+	stx2a stx2c	+	4.4.4.718.2366.1107.1261
SRR1982065	N	Human	M	2013-06-21	Escherichia coli	PT 21/28	O157	CC11	-	+	stx2a stx2c	+	4.4.4.718.2366.2110.2309
SRR2034039	N	Food		2013-09-09	Escherichia coli	PT 21/28	O157	CC11	-	+	stx2a stx2c	+	4.4.4.718.1715.1759.1915
SRR3831248	Y	Human	F	2015-07-23	Escherichia coli	PT 21/28	O157	CC11	-	+	stx2a stx2c	+	4.4.4.718.962.2380.2548
SRR3831249	N	Human	F	2015-08-07	Escherichia coli	PT 21/28	O157	CC11	-	+	stx2a stx2c	+	4.4.4.718.962.2380.2608
SRR3831836	N	Human	M	2015-07-31	Escherichia coli	PT 21/28	O157	CC11	-	+	stx2a stx2c	+	4.4.4.718.962.2380.2584
SRR3831837	Y	Human	F	2015-08-03	Escherichia coli	PT 21/28	O157	CC11	-	+	stx2a stx2c	+	4.4.4.718.962.2380.2548
SRR3831838	Y	Human	F	2015-07-17	Escherichia coli	PT 21/28	O157	CC11	-	+	stx2a stx2c	+	4.4.4.718.962.2380.2548
SRR3831839	Y	Human	F	2015-07-23	Escherichia coli	PT 21/28	O157	CC11	-	+	stx2a stx2c	+	4.4.4.718.962.2380.2548
SRR3831840	N	Human	M	2015-07-24	Escherichia coli	PT 21/28	O157	CC11	-	+	stx2a stx2c	+	4.4.4.718.962.2380.2584
SRR3831841	N	Human	F	2015-08-05	Escherichia coli	PT 21/28	O157	CC11	-	+	stx2a stx2c	+	4.4.4.718.962.2380.2609
SRR3831842	Y	Human	F	2015-07-20	Escherichia coli	PT 21/28	O157	CC11	-	+	stx2a stx2c	+	4.4.4.718.962.2380.2548
SRR3831863	Y	Human	F	2015-07-17	Escherichia coli	PT 21/28	O157	CC11	-	+	stx2a stx2c	+	4.4.4.718.962.2380.2548
SRR3831884	Y	Human	F	2015-07-21	Escherichia coli	PT 21/28	O157	CC11	-	+	stx2a stx2c	+	4.4.4.718.962.2380.2548
SRR3831909	Y	Human	F	2015-07-20	Escherichia coli	PT 21/28	O157	CC11	-	+	stx2a stx2c	+	4.4.4.718.962.2380.2548
SRR3879439	Y	Human	M	2015-07-17	Escherichia coli	PT 21/28	O157	CC11	-	+	stx2a stx2c	+	4.4.4.718.962.2380.2548
SRR3879440	Y	Human	F	2015-07-17	Escherichia coli	PT 21/28	O157	CC11	-	+	stx2a stx2c	+	4.4.4.718.962.2380.2548
SRR3879441	Y	Human	F	2015-07-16	Escherichia coli	PT 21/28	O157	CC11	-	+	stx2a stx2c	+	4.4.4.718.962.2380.2548
SRR4181517	Y	Human	F	2015-08-03	Escherichia coli	PT 21/28	O157	CC11	-	+	stx2a stx2c	+	4.4.4.718.962.2380.2548
SRR4181523	Y	Human	F	2015-07-24	Escherichia coli	PT 21/28	O157	CC11	-	+	stx2a stx2c	+	4.4.4.718.962.2380.2711
SRR4181558	N	Human	F	2015-09-09	Escherichia coli	PT 21/28	O157	CC11	-	+	stx2a stx2c	+	4.4.4.718.2366.2534.2739
SRR4787910	Y	Food		2015-07-28	Escherichia coli	PT 21/28	O157	CC11	-	+	stx2a stx2c	+	4.4.4.718.962.2380.2548
SRR4788273	Y	Food		2015-07-28	Escherichia coli	PT 21/28	O157	CC11	-	+	stx2a stx2c	+	4.4.4.718.962.2380.2548
SRR4897202	Y	Animal		2015-10-07	Escherichia coli	PT 21/28	O157	CC11	-	+	stx2a stx2c	+	4.4.4.718.962.2380.2830
SRR4897442	Y	Animal		2015-10-07	Escherichia coli	PT 21/28	O157	CC11	-	+	stx2a stx2c	+	4.4.4.718.962.2380.2840
SRR4897521	Y	Animal		2015-10-07	Escherichia coli	PT 21/28	O157	CC11	-	+	stx2a stx2c	+	4.4.4.718.962.2380.2830
SRR5005285	Y	Animal		2015-10-07	Escherichia coli	PT 21/28	O157	CC11	-	+	stx2a stx2c	+	4.4.4.718.962.2380.2830
SRR5005609	Y	Food		2015-07-28	Escherichia coli	PT 21/28	O157	CC11	-	+	stx2a stx2c	+	4.4.4.718.962.2380.2548
SRR5017297	Y	Food		2015-08-05	Escherichia coli	PT 21/28	O157	CC11	-	+	stx2a stx2c	+	4.4.4.718.962.2380.2548
SRR5017309	Y	Food		2015-08-05	Escherichia coli	PT 21/28	O157	CC11	-	+	stx2a stx2c	+	4.4.4.718.962.2380.2548
SRR5017329	Y	Food		2015-08-07	Escherichia coli	PT 21/28	O157	CC11	-	+	stx2a stx2c	+	4.4.4.718.962.2380.2548
SRR5018275	Y	Food		2015-08-05	Escherichia coli	PT 21/28	O157	CC11	-	+	stx2a stx2c	+	4.4.4.718.962.2380.2548
SRR5018278	N	Human	F	2015-07-04	Escherichia coli	PT 21/28	O157	CC11	-	+	stx2a stx2c	+	4.4.4.718.2366.2305.2415
SRR5018293	N	Human	M	2015-07-04	Escherichia coli	PT 21/28	O157	CC11	-	+	stx2a stx2c	+	4.4.4.718.2366.2305.2415
SRR5018392	Y	Food		2015-07-28	Escherichia coli	PT 21/28	O157	CC11	-	+	stx2a stx2c	+	4.4.4.718.962.2380.2548
SRR5023824	N	Human	M	2015-07-04	Escherichia coli	PT 21/28	O157	CC11	-	+	stx2a stx2c	+	4.4.4.718.2366.2305.2415
SRR5023908	Y	Animal		2015-10-07	Escherichia coli	PT 21/28	O157	CC11	-	+	stx2a stx2c	+	4.4.4.718.962.2380.2836
SRR5023912	Y	Food		2015-07-28	Escherichia coli	PT 21/28	O157	CC11	-	+	stx2a stx2c	+	4.4.4.718.962.2380.2606
SRR6051734	Y	Food		2015-08-05	Escherichia coli	PT 21/28	O157	CC11	-	+	stx2a stx2c	+	4.4.4.718.962.2380.2548
SRR6367763	N	Human	M	2013-06-27	Escherichia coli	PT 21/28	O157	CC11	-	+	stx2a stx2c	+	4.4.4.718.2366.2110.2268
SRR6367764	N	Human		2014-08-07	Escherichia coli	PT 21/28	O157	CC11	-	+		+	4.4.4.718.2366.1294.1449
SRR6367805	N	Human	M	2013-06-27	Escherichia coli	PT 21/28	O157	CC11	-	+	stx2a stx2c	+	4.4.4.718.2366.2110.2267
SRR6367806	N	Human	M	2012-07-25	Escherichia coli	PT 21/28	O157	CC11	-	+	stx2a stx2c	+	4.4.4.718.2366.1107.1261
SRR6367807	N	Human	F	2013-09-03	Escherichia coli	PT 21/28	O157	CC11	-	+	stx2a stx2c	+	4.4.4.718.1880.1924.2080
